# Supplementary material for: Experience-dependent modulation of prosocial touch in mice
Source: iScience. 2026 Feb 20;29(3):115102. doi: 10.1016/j.isci.2026.115102 (PMC12992503; doi:10.1016/j.isci.2026.115102)
Supplement: Table S1. Statistical information [file mmc2.xlsx]

## Sheet: Sheet1
*Definition of effect size: For ANOVA, effect sizes are presented as eta-squared (variance explained/total variance). For post hoc pair-wise comparisons following ANOVA, effect sizes are presented as difference of mean ± s.e.m. For Wilcoxon rank-sum tests, effect sizes are are reported as r = Z/√n, where Z is the standardized test statistic and n is the total number of observations.
Figure	Sample size	Statistical test	Test statistic, p value, effect size*
Figure 1F	n = 24 male mice in the “with experience” group and 20 male mice in the “without experience” group.	Two-way repeated measures analysis of variance (ANOVA) with post hoc Šidák multiple comparisons test.	ANOVA: Experience: F(1, 42) = 8.366, **p = 0.0060, effect size = 0.05012 Restraint: F(1, 42) = 98.83, ****p < 0.0001, effect size = 0.4282 Interaction: F(1, 42) = 12.87, ***p = 0.0009, effect size = 0.05575 Pairwise comparisons: Baseline, with experience vs. baseline, without experience: t(84) = 0.1204, p > 0.9999, effect size = -3.775 ± 31.34 Restraint, with experience vs. reatraint, without exp…
Figure 1H	n = 24 male mice in the “with experience” group and 20 male mice in the “without experience” group.	Two-way repeated measures analysis of variance (ANOVA) with post hoc Šidák multiple comparisons test.	ANOVA: Experience: F(1, 42) = 4.188, *p = 0.0470, effect size = 0.01555 Restraint: F(1, 42) = 196.8, ****p < 0.0001, effect size = 0.6419 Interaction: F(1, 42) = 6.794, *p = 0.0126, effect size = 0.02216 Pairwise comparisons: Baseline, with experience vs. baseline, without experience: t(84) = 0.2893, p = 0.9973, effect size = -0.6167 ± 2.132 Restraint, with experience vs. reatraint, without exper…
Figure 1I	n = 24 male mice in the “with experience” group and 20 male mice in the “without experience” group.	Two-way repeated measures analysis of variance (ANOVA) with post hoc Šidák multiple comparisons test.	ANOVA: Experience: F(1, 42) = 1.358, p = 0.2505, effect size = 0.009374 Restraint: F(1, 42) = 110.4, ****p < 0.0001, effect size = 0.5044 Interaction: F(1, 42) = 0.0004730, p = 0.9828, effect size = 2.161e-6 Pairwise comparisons: Baseline, with experience vs. baseline, without experience: t(84) = 0.9177, p = 0.8337, effect size = -14.03 ± 15.28 Restraint, with experience vs. reatraint, without ex…
Figure 1K	n = 24 male mice in the “with experience” group and 20 male mice in the “without experience” group.	Two-way repeated measures analysis of variance (ANOVA) with post hoc Šidák multiple comparisons test.	ANOVA: Experience: F(1, 42) = 1.944, p = 0.1706, effect size = 0.02392 Restraint: F(1, 42) = 42.25, ****p < 0.0001, effect size = 0.2262 Interaction: F(1, 42) = 0.4276, p = 0.5167, effect size = 0.002289 Pairwise comparisons: Baseline, with experience vs. baseline, without experience: t(84) = 1.524, p = 0.4305, effect size = -7.125 ± 4.675 Restraint, with experience vs. reatraint, without experie…
Figure 1L	n = 24 male mice in the “with experience” group and 20 male mice in the “without experience” group.	Two-way repeated measures analysis of variance (ANOVA) with post hoc Šidák multiple comparisons test.	ANOVA: Experience: F(1, 42) = 0.01646, p = 0.8985, effect size = 1.559e-4 Restraint: F(1, 42) = 8.060, **p = 0.0069, effect size = 0.09584 Interaction: F(1, 42) = 0.2468, p = 0.6220, effect size = 0.002934 Pairwise comparisons: Baseline, with experience vs. baseline, without experience: t(84) = 0.4561, p = 0.9849, effect size = 12.76 ± 27.98 Restraint, with experience vs. reatraint, without exper…
Figure 1N	n = 24 male mice in the “with experience” group and 20 male mice in the “without experience” group.	Two-way repeated measures analysis of variance (ANOVA) with post hoc Šidák multiple comparisons test.	ANOVA: Experience: F(1, 42) = 3.038, p = 0.0886, effect size = 0.04064 Restraint: F(1, 42) = 0.8907, p = 0.3507, effect size = 0.00815 Interaction: F(1, 42) = 0.6856, p = 0.4124, effect size = 0.006273 Pairwise comparisons: Baseline, with experience vs. baseline, without experience: t(84) = 1.871, p = 0.2352, effect size = -4.225 ± 2.258 Restraint, with experience vs. reatraint, without experienc…
Figure 1O	n = 24 male mice in the “with experience” group and 20 male mice in the “without experience” group.	Two-sided Wilcoxon rank-sum test	U = 151, *p = 0.0353, effect size = 0.317
Figure 1P	n = 24 male mice in the “with experience” group and 20 male mice in the “without experience” group.	Two-sided Wilcoxon rank-sum test	U = 108, **p = 0.0014, effect size = 0.469
Figure 1Q	n = 24 male mice in the “with experience” group and 20 male mice in the “without experience” group.	Two-sided Wilcoxon rank-sum test	U = 164.5, p = 0.0728, effect size = 0.271
Figure 2F	n = 12 male mice in the “with experience” group and 12 male mice in the “without experience” group	Two-way repeated measures analysis of variance (ANOVA) with post hoc Šidák multiple comparisons test.	ANOVA: Experience: F(1, 22) = 5.554, *p = 0.0278, effect size = 0.0644 Restraint: F(1, 22) = 41.28, ****p < 0.0001, effect size = 0.4136 Interaction: F(1, 22) = 4.641, *p = 0.0424, effect size = 0.0465 Pairwise comparisons: Baseline, with experience vs. baseline, without experience: t(44) = 0.2593, p = 0.9983, effect size = 9.967 ± 38.44 Restraint, with experience vs. reatraint, without experienc…
Figure 2H	n = 12 male mice in the “with experience” group and 12 male mice in the “without experience” group	Two-way repeated measures analysis of variance (ANOVA) with post hoc Šidák multiple comparisons test.	ANOVA: Experience: F(1, 22) = 0.1722, p = 0.6822, effect size = 0.0020 Restraint: F(1, 22) = 48.62, ****p < 0.0001, effect size = 0.5072 Interaction: F(1, 22) = 0.06351, p = 0.8034, effect size = 0.0007 Pairwise comparisons: Baseline, with experience vs. baseline, without experience: t(44) = 0.4751, p = 0.9827, effect size = 10.44 ± 21.98 Restraint, with experience vs. reatraint, without experien…
Figure 2J	n = 12 male mice in the “with experience” group and 12 male mice in the “without experience” group	Two-way repeated measures analysis of variance (ANOVA) with post hoc Šidák multiple comparisons test.	ANOVA: Experience: F(1, 22) = 0.5081, p = 0.4835, effect size = 0.01876 Restraint: F(1, 22) = 4.614e-9, p > 0.9999, effect size = 2.956e-9 Interaction: F(1, 22) = 4.367, *p = 0.0484, effect size = 0.02798 Pairwise comparisons: Baseline, with experience vs. baseline, without experience: t(44) = 0.1456, p = 0.9998, effect size = 7.897 ± 54.24 Restraint, with experience vs. reatraint, without experi…
Figure 2L	n = 13 male mice	Linear regression	*p = 0.0159, effect size = 0.4244
Figure 2M	n = 13 male mice	Linear regression	p = 0.5328, effect size = 0.03632
Figure 2N	n = 13 male mice	Linear regression	p = 0.8192, effect size = 0.004957
Figure 3D	n = 8 male mice in the “with experience” group and 8 male mice in the “without experience” group.	Two-sided Wilcoxon rank-sum test	U = 16, p = 0.1049, effect size = 0.42
Figure 3E	n = 8 male mice in the “with experience” group and 8 male mice in the “without experience” group.	Two-sided Wilcoxon rank-sum test	U = 27, p = 0.6454, effect size = 0.131
Figure 3H	n = 8 male mice in the “with experience” group and 8 male mice in the “without experience” group.	Two-sided Wilcoxon rank-sum test	U = 24, p = 0.4418, effect size = 0.210
Figure 3K	n = 8 male mice in the “with experience” group and 8 male mice in the “without experience” group.	Two-sided Wilcoxon rank-sum test	U = 29, p = 0.7984, effect size = 0.0788
Figure 3L	n = 8 male mice in the “with experience” group and 8 male mice in the “without experience” group.	Two-sided Wilcoxon rank-sum test	U = 29, p = 0.7984, effect size = 0.0788
Figure 3O	n = 8 male mice in the “with experience” group and 8 male mice in the “without experience” group.	Two-sided Wilcoxon rank-sum test	U = 25, p = 0.5054, effect size = 0.184
Figure 4F	n = 13 male mice in the “with experience” group and 12 male mice in the “without experience” group	Two-way repeated measures analysis of variance (ANOVA) with post hoc Šidák multiple comparisons test.	ANOVA: Experience: F(1, 23) = 0.1633, p = 0.06899, effect size = 0.002154 Restraint: F(1, 23) = 35.81, ****p < 0.0001, effect size = 0.4221 Interaction: F(1, 23) = 0.3216, p = 0.5762, effect size = 0.003790 Pairwise comparisons: Baseline, with experience vs. baseline, without experience: t(46) = 0.09587, p > 0.9999, effect size = 3.174 ± 33.11 Restraint, with experience vs. reatraint, without exp…
Figure 4H	n = 13 male mice in the “with experience” group and 12 male mice in the “without experience” group	Two-way repeated measures analysis of variance (ANOVA) with post hoc Šidák multiple comparisons test.	ANOVA: Experience: F(1, 23) = 0.03875, p = 0.8457, effect size = 4.751e-4 Restraint: F(1, 23) = 27.16, ****p < 0.0001, effect size = 0.3797 Interaction: F(1, 23) = 1.658, p = 0.2106, effect size = 0.02319 Pairwise comparisons: Baseline, with experience vs. baseline, without experience: t(46) = 0.8055, p = 0.8905, effect size = 18.61 ± 23.10 Restraint, with experience vs. reatraint, without experi…
Figure 4J	n = 13 male mice in the “with experience” group and 12 male mice in the “without experience” group	Two-way repeated measures analysis of variance (ANOVA) with post hoc Šidák multiple comparisons test.	ANOVA: Experience: F(1, 23) = 0.01847, p = 0.8931, effect size = 6.458e-4 Restraint: F(1, 23) = 3.444, p = 0.0763, effect size = 0.02538 Interaction: F(1, 23) = 0.003082, p = 0.9562, effect size = 2.271e-5 Pairwise comparisons: Baseline, with experience vs. baseline, without experience: t(46) = 0.1467, p = 0.9998, effect size = 10.08 ± 68.72 Restraint, with experience vs. reatraint, without exper…
Figure 5F	n = 12 male mice in the “isoguvacine” group and 11 male mice in the “saline” group	Two-way repeated measures analysis of variance (ANOVA) with post hoc Šidák multiple comparisons test.	ANOVA: Isoguvacine injection: F(1, 21) = 5.571, p = *0.0280, effect size = 0.07082 Restraint: F(1, 21) = 38.72, ****p < 0.0001, effect size = 0.3995 Interaction: F(1, 21) = 5.674, *p = 0.0268, effect size = 0.05854 Pairwise comparisons: Baseline, saline vs. baseline, isoguvacine: t(42) = 0.1593, p = 0.9997, effect size = 7.649 ± 48.02 Restraint, saline vs. reatraint, isoguvacine: t(42) = 3.348, *…
Figure 5H	n = 12 male mice in the “isoguvacine” group and 11 male mice in the “saline” group	Two-way repeated measures analysis of variance (ANOVA) with post hoc Šidák multiple comparisons test.	ANOVA: Isoguvacine injection: F(1, 21) = 16.31, p = ***0.0006, effect size = 0.08637 Restraint: F(1, 21) = 120.5, ****p < 0.0001, effect size = 0.6362 Interaction: F(1, 21) = 13.78, **p = 0.0013, effect size = 0.07276 Pairwise comparisons: Baseline, saline vs. baseline, isoguvacine: t(42) = 0.2348, p = 0.9988, effect size = 0.5985 ± 2.549 Restraint, saline vs. reatraint, isoguvacine: t(42) = 5.48…
Figure 5I	n = 12 male mice in the “isoguvacine” group and 11 male mice in the “saline” group	Two-way repeated measures analysis of variance (ANOVA) with post hoc Šidák multiple comparisons test.	ANOVA: Isoguvacine injection: F(1, 21) = 2.536e-4, p = 0.9874, effect size = 4.211e-6 Restraint: F(1, 21) = 49.15, ****p < 0.0001, effect size = 0.4540 Interaction: F(1, 21) = 0.8154, p = 0.3768, effect size = 0.007532 Pairwise comparisons: Baseline, saline vs. baseline, isoguvacine: t(42) = 0.5271, p = 0.9746, effect size = -11.53 ± 21.88 Restraint, saline vs. reatraint, isoguvacine: t(42) = 0.5…
Figure 5K	n = 12 male mice in the “isoguvacine” group and 11 male mice in the “saline” group	Two-way repeated measures analysis of variance (ANOVA) with post hoc Šidák multiple comparisons test.	ANOVA: Isoguvacine injection: F(1, 21) = 0.01290, p = 0.9106, effect size = 3.898e-4 Restraint: F(1, 21) = 26.22, ****p < 0.0001, effect size = 0.2008 Interaction: F(1, 21) = 0.8341, *p = 0.3715, effect size = 0.006386 Pairwise comparisons: Baseline, saline vs. baseline, isoguvacine: t(42) = 0.3092, p = 0.9966, effect size = -2.424 ± 7.840 Restraint, saline vs. reatraint, isoguvacine: t(42) = 0.5…
Figure 5L	n = 12 male mice in the “isoguvacine” group and 11 male mice in the “saline” group	Two-way repeated measures analysis of variance (ANOVA) with post hoc Šidák multiple comparisons test.	ANOVA: Isoguvacine injection: F(1, 21) = 0.7004, p = 0.4121, effect size = 0.02016 Restraint: F(1, 21) = 4.005, p = 0.0585, effect size = 0.05942 Interaction: F(1, 21) = 0.2057, p = 0.6548, effect size = 0.003052 Pairwise comparisons: Baseline, saline vs. baseline, isoguvacine: t(42) = 0.9443, p = 0.8219, effect size = -50.91 ± 53.91 Restraint, saline vs. reatraint, isoguvacine: t(42) = 0.4153, p…
Figure 5N	n = 12 male mice in the “isoguvacine” group and 11 male mice in the “saline” group	Two-way repeated measures analysis of variance (ANOVA) with post hoc Šidák multiple comparisons test.	ANOVA: Isoguvacine injection: F(1, 21) = 0.9090, p = 0.3512, effect size = 0.02753 Restraint: F(1, 21) = 0.9018, p = 0.3531, effect size = 0.01382 Interaction: F(1, 21) = 0.08167, p = 0.7779, effect size = 0.001252 Pairwise comparisons: Baseline, saline vs. baseline, isoguvacine: t(42) = 0.9425, p = 0.8229, effect size = -3.470 ± 3.681 Restraint, saline vs. reatraint, isoguvacine: t(42) = 0.6112,…
Figure 6D	n = 10 hemispheres (from 5 male mice) in the “with experience” group and 10 hemispheres (from 5 male mice) in the “without experience” group	Two-sided Wilcoxon rank-sum test	U = 10, **p = 0.0015, effect size = 0.676
Figure 6H	n = 8 hemispheres (from 4 male mice) in the “with experience” group and 10 hemispheres (from 5 male mice) in the “without experience” group	Two-sided Wilcoxon rank-sum test	U = 21, p = 0.1011, effect size = 0.398
Figure 6L	n = 10 hemispheres (from 5 male mice) in the “with experience” group and 9 hemispheres (from 5 male mice) in the “without experience” group	Two-sided Wilcoxon rank-sum test	U = 39.50, p = 0.6764, effect size = 0.103
Figure 6P	n = 8 hemispheres (from 4 male mice) in the “with experience” group and 10 hemispheres (from 5 male mice) in the “without experience” group	Two-sided Wilcoxon rank-sum test	U = 26, p = 0.2370, effect size = 0.293
Figure S1B, left	n = 14 male mice in the “with experience” group and 12 male mice in the “without experience” group	Two-way repeated measures analysis of variance (ANOVA) with post hoc Fisher's LSD test.	ANOVA: Experience: F(1, 24) = 8.386, **p = 0.0079, effect size = 0.07311 Restraint: F(1, 24) = 62.62, ****p < 0.0001, effect size = 0.4519 Interaction: F(1, 24) = 8.780, **p = 0.0068, effect size = 0.06335 Pairwise comparisons: Baseline, with experience vs. baseline, without experience: t(48) = 0.1480, p = 0.8829, effect size = 4.962 ± 33.52 Restraint, with experience vs. reatraint, without exper…
Figure S1B, right	n = 10 male mice in the “with experience” group and 8 male mice in the “without experience” group	Two-way repeated measures analysis of variance (ANOVA) with post hoc Fisher's LSD test.	ANOVA: Experience: F(1, 16) = 1.931, p = 0.1836, effect size = 0.0317 Restraint: F(1, 16) = 39.21, ****p < 0.0001, effect size = 0.4369 Interaction: F(1, 16) = 4.570, *p = 0.0483, effect size = 0.05092 Pairwise comparisons: Baseline, with experience vs. baseline, without experience: t(32) = 0.2868, p = 0.7761, effect size = -16.95 ± 59.11 Restraint, with experience vs. reatraint, without experien…
Figure S1C	n = 11 male mice in the dominant group and 11 male mice in the submissive group	Two-sided Wilcoxon rank-sum test	U = 57, p = 0.8470, effect size = 0.0490
Figure S1D	n = 24 male mice in the “with experience” group and 20 male mice in the “without experience” group.	Two-way repeated measures analysis of variance (ANOVA) with post hoc Šidák multiple comparisons test.	ANOVA: Experience: F(1, 42) = 0.7111, p = 0.4039, effect size = 0.009025 Restraint: F(1, 42) = 4.632, *p = 0.0372, effect size = 0.04511 Interaction: F(1, 42) = 0.1799, p = 0.6737, effect size = 0.001752 Pairwise comparisons: Baseline, with experience vs. baseline, without experience: t(84) = 0.9138, p = 0.8358, effect size = 66.15 ± 72.40 Restraint, with experience vs. reatraint, without experie…
Figure S2A	n = 12 male mice and 13 female mice	Two-sided Wilcoxon rank-sum test	U = 11, ****p < 0.0001, effect size = 0.729
Figure S2B	n = 13 female mice in the “with experience” group and 13 female mice in the “without experience” group	Two-sided Wilcoxon rank-sum test	U = 70, p = 0.6885, effect size = 0.0870
Figure S2D	n = 13 female mice in the “with experience” group and 13 female mice in the “without experience” group	Two-sided Wilcoxon rank-sum test	U = 66, p = 0.5382, effect size = 0.131
Figure S2F	n = 13 female mice in the “with experience” group and 13 female mice in the “without experience” group	Two-sided Wilcoxon rank-sum test	U = 75, p = 0.8938, effect size = 0.0326
Figure S3B	n = 12 male mice in the “isoguvacine” group and 11 male mice in the “saline” group	Two-sided Wilcoxon rank-sum test	U = 64, p = 0.9279, effect size = 0.0257
Figure S3C	n = 12 male mice in the “isoguvacine” group and 11 male mice in the “saline” group	Two-sided Wilcoxon rank-sum test	U = 63, p = 0.8801, effect size = 0.0385
Figure S4B	n = 9 male mice in the “isoguvacine” group and 9 male mice in the “saline” group	Two-sided Wilcoxon rank-sum test	U = 29, p = 0.3401, effect size = 0.239
Figure S4C	n = 9 male mice in the “isoguvacine” group and 9 male mice in the “saline” group	Two-sided Wilcoxon rank-sum test	U = 34, p = 0.6048, effect size = 0.135
Figure S4D	n = 9 male mice in the “isoguvacine” group and 9 male mice in the “saline” group	Two-sided Wilcoxon rank-sum test	U = 34, p = 0.6048, effect size = 0.135
